# Supplementary material for: A study on the association between TP53 Arg72Pro, XRCC1 Arg399Gln, GSTP1 Ile105Val, and GSTM3 indel and the risk of cutaneous squamous cell carcinoma: a systematic review and meta-analysis
Source: Discov Oncol. 2026 Jan 21;17:305. doi: 10.1007/s12672-026-04433-2 (PMC12905026; doi:10.1007/s12672-026-04433-2)
Supplement: Supplementary file 2 — Supplementary Material 2. [file 12672_2026_4433_MOESM2_ESM.xlsx]

## Sheet: Table 1
gene	First author	Year	Region	Race	Reference source	Assay	Case			Control			NOS score
							AA	AB	BB	AA	AB	BB
TP53 Arg72Pro	Marshall	2000	UK	Caucasian	PB	PCR-SSP	18	14	2	39	39	6	8
	Dokianakis	2000	Greece	Caucasian	PB	PCR-SSP	2	1	0	12	41	6	6
	Bastiaens	2001	The Netherlands	Caucasian	HB	PCR-SSP	41	40	6	75	72	10	7
	Cairey-Remonnay	2002	France	Caucasian	PB	PCR-DGGE	50	16	4	17	7	5	7
	McGregor	2002	UK	Caucasian	HB	AS-PCR-seq	74	35	0	85	66	5	8
	Humbey	2003	France	Caucasian	HB	PCR-DGGE	19	12	0	15	7	0	6
	Gustafsson	2004	Sweden	Caucasian	PB	nPCR-PSQ	30	19	5	62	31	3	8
	Han	2006	USA	Caucasian	PB	TaqMan	151	104	17	474	297	45	9
	Bendesky	2007	Mexico	Other	HB	PCR-RFLP	18	21	3	126	94	18	7
	Almquist	2011	USA	Caucasian	PB	PCR-RFLP	366	220	37	446	274	47	9
	Loeb	2012	USA	Caucasian	PB	nPCR-cDNA-seq	35	16	4	17	19	5	9
	Pandith	2012	India	Asia	HB	PCR-RFLP	25	62	19	90	78	32	8
XRCC1 Arg399Gln	Nelson	2002	USA	Caucasian	PB	PCR-RFLP	108	113	25	175	185	71	9
	Han	2004	USA	Mixed	PB	TaqMan	128	112	33	345	351	119	9
	Kang	2007	South Korea	Asia	HB	PCR-RFLP	48	38	11	108	85	12	8
	Chiyomaru	2012	Japan	Asia	HB	PCR-RFLP	15	9	3	51	21	21	7
	Surdu	2014	Mixed	Caucasian	HB	TaqMan	21	34	14	209	243	63	9
GSTP1 Ile105Val	Ramsay	2001	UK	Caucasian	HB	PCR-RFLP	10	10	0	53	71	17	8
	Fryer	2004	Australia	Caucasian	HB	PCR-RFLP	59	51	18	95	90	25	9
	Lira	2006	Italy	Caucasian	HB	PCR-RFLP	26	20	1	58	48	24	9
	Leite	2007	Brazil	Mixed	PB	PCR-RFLP	14	13	2	60	46	18	8
GSTM3 indel	Ramsay	2001	UK	Caucasian	HB	PCR	15	4	1	95	44	2	8
	Fryer	2004	UK	Caucasian	HB	PCR	91	35	2	149	55	4	9
	Lira	2006	Italy	Caucasian	HB	PCR	34	10	3	86	37	6	9

## Sheet: Table 2
SNPs	Genetic Model	Number	Test of association		Test of heterogeneity
			OR (95 CI)	P-value	I2 (%)	Ph	Model
TP53 Arg72Pro	Additive	9	1.046( 0.863-1.267)	0.647	53.8	0.027	R
	Allelic	12	0.975( 0.797-1.193)	0.806	59	0.005	R
	Homozygous	9	1.103(0.835-1.457)	0.489	32.4	0.158	F
	Heterozygous	12	1.030(0.789-1.344)	0.831	58.8	0.005	R
	Dominant	12	0.997(0.760-1.309)	0.984	63.8	0.001	R
	Recessive	9	1.010(0.774-1.319)	0.94	0	0.59	F
XRCC1 Arg399Gln	Additive	5	0.994(0.795-1.244)	0.96	61.1	0.036	R
	Allelic	5	0.989(0.782-1.250)	0.923	62.4	0.031	R
	Homozygous	5	0.994(0.561-1.762)	0.983	70.7	0.009	R
	Heterozygous	5	0.986(0.817-1.189)	0.881	0	0.583	F
	Dominant	5	0.947(0.794-1.130)	0.546	18.7	0.296	F
	Recessive	5	0.967(0.572-1.633)	0.899	69.4	0.011	R
GSTP1 Ile105Val	Additive	3	0.867(0.677-1.109)	0.256	48.5	0.144	F
	Allelic	4	0.818(0.642-1.043)	0.105	45.4	0.139	F
	Homozygous	3	1.496(0.387-5.788)	0.56	65	0.057	R
	Heterozygous	4	0.933(0.669-1.301)	0.684	0	0.899	F
	Dominant	4	0.844(0.615-1.158)	0.292	0	0.658	F
	Recessive	3	0.477(0.119-1.913)	0.296	68.6	0.041	R
GSTM3 indel	Additive	3	0.948(0.680-1.321)	0.752	0	0.919	F
	Allelic	3	0.948(0.680-1.321)	0.752	0	0.913	F
	Homozygous	3	1.270(0.464-3.479)	0.642	0	0.677	F
	Heterozygous	3	0.877(0.589-1.305)	0.517	0	0.513	F
	Dominant	3	0.903(0.618-1.320)	0.599	0	0.701	F
	Recessive	3	1.362( 0.501-3.707)	0.545	0	0.612	F

## Sheet: Supplementary Table 3
SNPs	Genetic Model	SF	Group	number	Test of association		Test of heterogeneity
					OR (95 CI)	P-value	I2 (%)	Ph	Model
TP53 Arg72Pro	Additive			9	1.046( 0.863-1.267)	0.647	53.8	0.027	R
		Region	Asia	1	1.599(1.141-2.240)	0.006	N	N	N
			Europe	4	0.959(0.660-1.394)	0.826	44	0.148	F
			North America	4	0.996( 0.811-1.224)	0.973	43.7	0.149	F
		Sample size	<200	4	0.800(0.487-1.314)	0.378	61	0.053	R
			≥200	5	1.133( 0.953-1.346)	0.156	41.4	0.145	F
		control source	PB	6	0.941( 0.753-1.174)	0.588	49	0.081	R
			HB	3	1.319( 1.009-1.725)	0.043	20.8	0.283	F
		assay	PCR-SSP	2	0.961( 0.671-1.377)	0.828	0	0.549	F
			GEA	4	1.087( 0.770-1.535)	0.635	71.1	0.016	R
			ST	2	0.911(0.325-2.554)	0.859	83.4	0.014	R
			TaqMan	1	1.094( 0.874-1.370)	0.433	N	N	N
		HWE	HWE-compliant group	8	0.988( 0.832-1.174)	0.891	34.7	0.151	F
	Allelic	Region	Asia	1	1.622( 1.156-2.276)	0.005	N	N	N
			Europe	7	0.850( 0.604-1.196)	0.35	48.6	0.069	R
			North America	4	0.991( 0.800-1.229)	0.938	47.7	0.125	F
		Sample size	<200	6	0.788( 0.494-1.258)	0.318	53.5	0.057	R
			≥200	6	1.059( 0.855-1.312)	0.597	64.1	0.016	R
		control source	PB	7	0.908( 0.711-1.160)	0.441	52.7	0.048	R
			HB	5	1.087( 0.740-1.597)	0.671	68.9	0.012	R
		assay	PCR-SSP	3	0.934(0.667-1.308)	0.691	0	0.402	F
			GEA	5	1.095( 0.783-1.531)	0.598	65.7	0.02	R
			ST	3	0.776( 0.402-1.500)	0.451	77.4	0.012	R
			TaqMan	1	1.093( 0.874-1.367)	0.437	N	N	N
		HWE	HWE-compliant group	10	0.931( 0.771-1.125)	0.46	47.9	0.045	R
			HWE-non-compliant group	2	0.866( 0.151-4.957)	0.872	64.7	0.092	R
	Homozygous	Region	Asia	1	2.137(1.040-4.392)	0.039	N	N	N
			Europe	4	0.935(0.348-2.511)	0.893	49.7	0.114	F
			North America	4	0.991(0.708-1.388)	0.959	0	0.56	F
		Sample size	<200	4	0.705(0.229-2.174)	0.543	55.1	0.083	R
			≥200	5	1.188(0.881-1.604)	0.259	0	0.488	F
		control source	PB	6	0.911(0.557-1.490)	0.711	36.8	0.161	F
			HB	3	1.626(0.942-2.807)	0.081	0	0.521	F
		assay	PCR-SSP	2	0.972(0.391-2.420)	0.952	0	0.683	F
			GEA	4	1.044(0.530-2.054)	0.901	58.9	0.063	R
			ST	2	1.146(0.135-9.710)	0.901	76.4	0.04	R
			TaqMan	1	1.186(0.659-2.134)	0.569	N	N	N
		HWE	HWE-compliant group	8	0.972(0.683-1.383)	0.875	12.9	0.329	F
			HWE-non-compliant group	1	2.137(1.040-4.392)	0.039	N	N	N
	Heterozygous	Region	Asia	1	2.862(1.644-4.984)	0	N	N
			Europe	7	0.849(0.639-1.127)	0.257	0	0.442	F
			North America	4	1.004(0.752-1.343)	0.976	50	0.112	F
		Sample size	<200	6	0.794(0.503-1.254)	0.322	21.7	0.271	F
			≥200	6	1.158(0.834-1.609)	0.38	73	0.002	R
		control source	PB	7	0.948(0.759-1.185)	0.64	20.9	0.27	F
			HB	5	1.287(0.713-2.322)	0.402	76.5	0.002	R
		assay	PCR-SSP	3	0.854(0.504-1.448)	0.558	14.8	0.309	F
			GEA	5	1.394(0.831-2.338)	0.208	70.9	0.008	R
			ST	3	0.696(0.387-1.251)	0.226	53.8	0.115	R
			TaqMan	1	1.099(0.823-1.467)	0.522	N	N	N
		HWE	HWE-compliant group	10	0.963(0.806-1.151)	0.68	16.2	0.294	F
			HWE-non-compliant group	2	0.837(0.047-14.789)	0.903	80.8	0.022	R
	Dominant	Region	Asia	1	2.651(1.564-4.494)	0	N	N	N
			Europe	7	0.831(0.580-1.192)	0.315	33.7	0.171	F
			North America	4	0.994(0.742-1.332)	0.968	54.5	0.086	R
		Sample size	<200	6	0.748(0.443-1.266)	0.28	44.9	0.106	F
			≥200	6	1.136(0.824-1.566)	0.438	73.9	0.002	R
		control source	PB	7	0.900(0.682-1.188)	0.457	44.7	0.093	R
			HB	5	1.240(0.690-2.231)	0.472	77.5	0.001	R
		assay	PCR-SSP	3	0.826(0.458-1.489)	0.525	28.1	0.249	F
			GEA	5	1.281(0.771-2.129)	0.34	73.1	0.005	R
			ST	3	0.703(0.346-1.427)	0.329	70.7	0.033	R
			TaqMan	1	1.111(0.842-1.465)	0.456	N	N	N
		HWE	HWE-compliant group	10	0.935(0.756-1.157)	0.536	38.2	0.104	F
			HWE-non-compliant group	2	0.748(0.040-13.993)	0.846	82	0.019	R
	Recessive	Region	Asia	1	1.147(0.614-2.141)	0.667	N	N	N
			Europe	4	0.950(0.379-2.383)	0.913	44.7	0.143	F
			North America	4	0.988(0.711-1.374)	0.945	0	0.829	F
		Sample size	<200	4	0.790(0.289-2.155)	0.645	46.4	0.133	F
			≥200	5	1.052(0.790-1.402)	0.727	0	0.988	F
		control source	PB	6	0.958(0.639-1.435)	0.834	20.3	0.281	F
			HB	3	1.100(0.671-1.803)	0.705	0	0.962	F
		assay	PCR-SSP	2	1.001(0.413-2.425)	0.998	0	0.77	F
			GEA	4	0.942(0.662-1.339)	0.739	3.7	0.374	F
			ST	2	1.311(0.242 -7.086)	0.753	64.2	0.095	R
			TaqMan	1	1.142(0.642-2.031)	0.651	N	N	N
		HWE	HWE-compliant group	8	0.982(0.731-1.319)	0.904	0	0.503	F
			HWE-non-compliant group	1	1.147(0.614-2.141)	0.667	N	N	N
XRCC1 Arg399Gln	Additive	Region	Asia	2	1.063(0.717-1.576)	0.761	30.9	0.229	F
			Europe	1	1.475(1.024-2.124)	0.037	N	N	N
			North America	2	0.843(0.726-0.980)	0.026	0	0.729	F
		Sample size	<200	1	0.818(0.466-1.435)	0.484	N	N	N
			≥200	4	1.024(0.794-1.322)	0.854	70.1	0.018	R
		control source	PB	2	0.843(0.726 -0.980)	0.026	0	0.729	F
			HB	3	1.214(0.902-1.633)	0.201	32.8	0.226	F
		assay	PCR-RFLP	3	0.933(0.705-1.233)	0.624	43.4	0.171	F
			TaqMan	2	1.103(0.654-1.862)	0.713	84.3	0.011	R
	Allelic	Region	Asia	2	1.044(0.657-1.657)	0.856	38.4	0.202	F
			Europe	1	1.461(1.021-2.091)	0.038	N	N	N
			North America	2	0.835(0.716-0.975)	0.022	0	0.739	F
		Sample size	<200	1	0.751(0.385-1.465)	0.401	N	N	N
			≥200	4	1.020(0.787-1.321)	0.882	70.6	0.017	R
		control source	PB	2	0.835(0.716-0.975)	0.022	0	0.739	F
			HB	3	1.217(0.895-1.653)	0.21	32.5	0.227	F
		assay	PCR-RFLP	3	0.925 (0.682-1.255)	0.616	47.4	0.15	F
			TaqMan	2	1.094(0.648-1.847)	0.735	84.5	0.011	R
	Homozygous	Region	Asia	2	1.097(0.269-4.469)	0.898	67.8	0.078	R
			Europe	1	2.212(1.063-4.602)	0.034	N	N	N
			North America	2	0.668(0.479-0.931)	0.017	0	0.435	F
		Sample size	<200	1	0.486(0.127-1.857)	0.291	N	N	N
			≥200	4	1.096(0.583-2.062)	0.776	76.7	0.005	R
		control source	PB	2	0.668(0.479-0.931)	0.017	0	0.435	F
			HB	3	1.537(0.706-3.347)	0.279	50.4	0.133	R
		assay	PCR-RFLP	3	0.846(0.342 -2.089)	0.717	69.1	0.039	R
			TaqMan	2	1.233(0.427-3.562)	0.699	83.9	0.013	R
	Heterozygous	Region	Asia	2	1.090(0.693-1.715)	0.708	0	0.508	F
			Europe	1	1.393(0.784-2.475)	0.258	N	N	N
			North America	2	0.914(0.733-1.140)	0.427	0	0.536	F
		Sample size	<200	1	1.457(0.552-3.845)	0.447	N	N	N
			≥200	4	0.971(0.802-1.176)	0.762	0	0.532	F
		control source	PB	2	0.914(0.733-1.140)	0.427	0	0.536	F
			HB	3	1.198(0.839-1.709)	0.32	0	0.648	F
		assay	PCR-RFLP	3	1.024(0.783-1.341)	0.86	0	0.759	N
			TaqMan	2	1.025(0.650-1.615)	0.916	53.4	0.143	R
	Dominant	Region	Asia	2	1.095(0.718-1.669)	0.673	0	0.754	F
			Europe	1	1.561(0.908-2.684)	0.107	N	N	N
			North America	2	0.849(0.690-1.046)	0.124	0	0.822	F
		Sample size	<200	1	0.971(0.410-2.300)	0.947	N	N	N
			≥200	4	0.985(0.772-1.256)	0.903	39	0.178	F
		control source	PB	2	0.849(0.690-1.046)	0.124	0	0.822	F
			HB	3	1.251(0.897-1.746)	0.186	0	0.57	F
		assay	PCR-RFLP	3	0.947(0.735-1.221)	0.676	0	0.668	F
			TaqMan	2	1.089(0.592-2.006)	0.783	75.7	0.043	R
	Recessive	Region	Asia	2	1.016(0.220-4.686)	0.983	74.4	0.048	R
			Europe	1	1.826(0.960-3.474)	0.067	N	N	N
			North America	2	0.697(0.503-0.966)	0.03	6.9	0.3	F
		Sample size	<200	1	0.429(0.117-1.569)	0.201	N	N	N
			≥200	4	1.068(0.607-1.878)	0.819	74.5	0.008	R
		control source	PB	2	0.697(0.503-0.966)	0.03	6.9	0.3	F
			HB	3	1.377(0.639-2.970)	0.414	54.9	0.109	R
		assay	PCR-RFLP	3	0.821(0.328-2.055)	0.674	72.2	0.027	R
			TaqMan	2	1.166(0.524-2.595)	0.707	77.4	0.035	R
GSTP1 Ile105Val	Additive	Region	Europe	1	0.558(0.332-0.937)	0.027	N	N	N
			South America	1	0.855(0.473-1.545)	0.604	N	N	N
			Oceania	1	1.028(0.747-1.414)	0.865	N	N	N
		Sample size	<200	2	0.674(0.445-1.020)	0.062	11.6	0.288	F
			≥200	1	1.028(0.747-1.414)	0.865	N	N	N
		control source	PB	1	0.855(0.473-1.545)	0.604	N	N	N
			HB	2	0.785(0.433-1.422)	0.424	74.2	0.049	R
	Allelic	Region	Europe	2	0.535(0.345-0.831)	0.005	0	0.876	F
			South America	1	0.839(0.450-1.566)	0.581	N	N	N
			Oceania	1	1.030(0.741-1.431)	0.86	N	N	N
		Sample size	<200	3	0.621(0.434-0.890)	0.009	0	0.507	F
			≥200	1	1.030(0.741-1.431)	0.86	N	N	N
		control source	PB	1	0.839(0.450-1.566)	0.581	N	N	N
			HB	3	0.713(0.433-1.174)	0.184	63.6	0.064	R
	Homozygous	Region	Europe	1	10.759(1.381-83.829)	0.023	N	N	N
			South America	1	0.476(0.099-2.291)	0.355	N	N	N
			Oceania	1	1.159(0.583-2.305)	0.674	N	N	N
		Sample size	<200	2	2.104(0.099-44.530)	0.633	82.1	0.018	R
			≥200	1	1.159(0.583-2.305)	0.674	N	N	N
		control source	PB	1	0.476(0.099-2.291)	0.355	N	N	N
			HB	2	2.838(0.334-24.148)	0.34	75.4	0.044	R
	Heterozygous	Region	Europe	2	0.860(0.491-1.507)	0.598	0	0.714	F
			South America	1	1.211(0.519-2.825)	0.658	N	N	N
			Oceania	1	0.912(0.569-1.463)	0.702	N	N	N
		Sample size	<200	3	0.955(0.598-1.524)	0.846	0	0.752	F
			≥200	1	0.912(0.569-1.463)	0.702	N	N	N
		control source	PB	1	1.211(0.519-2.825)	0.658	N	N	N
			HB	3	0.890(0.620-1.278)	0.528	0	0.924	F
	Dominant	Region	Europe	2	0.634(0.367-1.095)	0.102	0	0.894	F
			South America	1	1.004(0.447-2.256)	0.992	N	N	N
			Oceania	1	0.966(0.621-1.502)	0.878	N	N	N
		Sample size	<200	3	0.732(0.466-1.151)	0.177	0	0.648	F
			≥200	1	0.966(0.621-1.502)	0.878	N	N	N
		control source	PB	1	1.004(0.447-2.256)	0.992	N	N	N
			HB	3	0.818(0.580-1.153)	0.251	0	0.497	F
	Recessive	Region	Europe	1	0.096(0.013-0.720)	0.023	N	N	N
			South America	1	0.436(0.095-1.999)	0.285	N	N	N
			Oceania	1	1.211(0.632-2.320)	0.564	N	N	N
		Sample size	<200	2	0.238(0.056-1.017)	0.053	27.5	0.24	F
			≥200	1	1.211(0.632-2.320)	0.564	N	N	N
		control source	PB	1	0.436(0.095-1.999)	0.285	N	N	N
			HB	2	0.411(0.035-4.796)	0.478	81.8	0.019	R
GSTM3	Additive	Sample size	<200	2	0.877(0.531-1.449)	0.608	0	0.942	F
			≥200	1	1.007(0.647-1.568)	0.975	N	N	N
	Allelic	Sample size	<200	2	0.870(0.520-1.457)	0.597	0	0.976	F
			≥200	1	1.007(0.653-1.553)	0.975	N	N	N
	Homozygous	Sample size	<200	2	1.599(0.461-5.549)	0.46	0	0.528	F
			≥200	1	0.819(0.147-4.561)	0.82	N	N	N
	Heterozygous	Sample size	<200	2	0.647(0.334-1.252)	0.196	0	0.811	F
			≥200	1	1.042(0.634-1.713)	0.871	N	N	N
	Dominant	Sample size	<200	2	0.739(0.403-1.357)	0.33	0	0.873	F
			≥200	1	1.027(0.631-1.671)	0.915	N	N	N
	Recessive	Sample size	<200	2	1.785(0.520-6.128)	0.357	0	0.506	F
			≥200	1	0.810(0.146-4.489)	0.809	N	N	N

## Sheet: ReadMe
Data Description for:A Study on the Association Between TP53 Arg72Pro, XRCC1 Arg399Gln, GSTP1 Ile105Val, and GSTM3 indel and the Risk of Cutaneous Squamous Cell Carcinoma: A Systematic Review and Meta-Analysis
Table 1 Basic Characteristics of the Studies Included in the Meta-Analysis
Abbreviations: PB, population-based; HB, hospital-based; NOS, Newcastle-Ottawa Scale; AA, TP53 Arg/Arg, XRCC1 Arg/Arg, GSTP1 Ile/Ile, GSTM3 A/A; AB, TP53 Arg/Pro, XRCC1 Arg/Gln, GSTP1 Ile/Val, GSTM3 A/B; BB, TP53 Pro/Pro, XRCC1 Gln/Gln, GSTP1 Val/Val and GSTM3 B/B; PCR, polymerase chain reaction; PCR-SSP, PCR with sequence-specific primers; PCR-DGGE, PCR-denaturing gradient gel electrophoresis; A…
Table 2 Main Results of the Meta-analysis Examining the Associations between TP53 Arg72Pro, XRCC1 Arg399Gln, GSTP1 Ile105Val, and the GSTM3 indel and cSCC Risk across Different Genetic Models
Abbreviations: SNP, single nucleotide polymorphism; N, not available; OR, odds ratio; CI, confidence interval; F, fixed effect model; R, random-effect model; Ph, P-value of heterogeneity.
Supplementary Table 3 Subgroup Analysis of the Associations Between TP53 Arg72Pro, XRCC1 Arg399Gln, GSTP1 Ile105Val, and GSTM3 Polymorphisms and cSCC Risk Across Different Genetic Models
Abbreviations: SNP, single nucleotide polymorphism; N, not available; OR, odds ratio; CI, confidence interval; F, fixed effect model; R, random-effect model; Ph, P-value of heterogeneity; SF, Stratification Factors; HWE, Hardy-Weinberg Equilibrium;PB, population-based; HB, hospital-based; GEA, Gel Electrophoresis Analysis, including PCR-DGGE and PCR-DGGE; ST, Sequencing Technology, Including AS-P…
